# Supplementary material for: Inhibition of Microglial TRPV1 Ameliorates Brain Injury After Intracerebral Hemorrhage by Suppressing AMPK/PINK1‐Mediated Mitophagy
Source: CNS Neurosci Ther. 2026 Apr 20;32(4):e70881. doi: 10.1002/cns.70881 (PMC13093729; doi:10.1002/cns.70881)
Supplement: Supplementary file 1 — Table S1: Antibodies used for western blotting. [file CNS-32-e70881-s003.xlsx]

## Sheet: Sheet1
Additional Table 1: Antibodies used for western blotting.
Antibody	Dilution	Supplier	Cat#	RRID
Rabbit anti-TRPV1	1:1000	Novus Biologicals	NBP1-71774	AB_11009803
Rabbit anti-LC3B	1:1000	Abcam	ab192890	AB_2827794
Rabbit anti-LC3	1:1000	Proteintech	14600-1-AP	AB_2137737
Rabbit anti-COX IV	1:1000	Cell Signaling Technology	4850	AB_2085424
Rabbit anti-cytochrome c	1:1000	Cell Signaling Technology	11940	AB_2637071
Rabbit anti-AMPK	1:1000	Cell Signaling Technology	2532S	AB_330331
Rabbit anti-pAMPK	1:1000	Cell Signaling Technology	2535	AB_331250
Rabbit anti-PINK1	1:1000	Invitrogen	PA5-85243	AB_2792386
Rabbit anti-Parkin	1:1000	Invitrogen	PA5-13399	AB_2159914
Rabbit anti-beta-actin	1:20000	Abclonal	AC026	AB_2768234
Anti-rabbit IgG, HRP-linked Antibody	1:2000	Cell Signaling Technology	7074	AB_2099233
