# Supplementary material for: Inhibition of Microglial TRPV1 Ameliorates Brain Injury After Intracerebral Hemorrhage by Suppressing AMPK/PINK1‐Mediated Mitophagy
Source: CNS Neurosci Ther. 2026 Apr 20;32(4):e70881. doi: 10.1002/cns.70881 (PMC13093729; doi:10.1002/cns.70881)
Supplement: Supplementary file 2 — Table S2: Antibodies used for immunostaining. [file CNS-32-e70881-s001.xlsx]

## Sheet: Sheet1
Additional Table 2: Antibodies used for immunostaining
Antibody	Dilution	Supplier	Cat#	RRID
Mouse anti-Olig2 antibody	1:200	Merck Millipore	MABN50	AB_10807410
Rat anti-IBA1 antibody	1:500	Abcam	ab283346	AB_3065282
Rat anti-NeuN antibody	1:300	Abcam	ab279297	AB_3095692
Rat anti-GFAP antibody	1:500	Invitrogen	130300	AB_2532994
Rabbit anti-TRPV1 antibody	1:200	Novus Biologicals	NBP1-71774	AB_11009803
Rabbit anti-Arg1 antibody	1:200	Proteintech	16001-1-AP	AB_2289842
Rabbit anti-LC3B antibody	1:200	Abcam	ab192890	AB_2827794
Rabbit anti-iNOS antibody	1:200	Proteintech	18985-1-AP	AB_2782960
Rabbit anti-Parkin antibody	1:200	Invitrogen	PA5-13399	AB_2159914
Rabbit anti-ZO-1 antibody	1:200	Invitrogen	40-2200	AB_2533456
Rabbit anti-claudin 5 antibody	1:200	Proteintech	29767-1-AP	AB_2935477
Goat anti-CD31 antibody	1:300	R&D Systems	AF3628	AB_2161028
Goat anti-VDAC antibody	1:200	Abcam	ab235143	AB_3674798
Chicken anti-NeuN antibody	1:300	Abcam	ab134014	AB_2313589
Rabbit anti-caspase3 antibody	1:300	Cell Signaling Technologies	9661	AB_2341188
Donkey anti-Mouse IgG (H+L) Secondary Antibody, Alexa Fluor Plus 488	1:500	Invitrogen	A32766	AB_2762823
Donkey anti-Rabbit IgG (H+L) Secondary Antibody, Alexa Fluor Plus 488	1:500	Invitrogen	A32790	AB_2762833
Donkey anti-Rat IgG (H+L) Secondary Antibody, Alexa Fluor Plus 488	1:500	Invitrogen	A48269	AB_2893137
Donkey anti-Goat IgG (H+L) Secondary Antibody, Alexa Fluor Plus 488	1:500	Invitrogen	A32814	AB_2762838
Donkey anti-Mouse IgG (H+L) Secondary Antibody, Alexa Fluor Plus 555	1:500	Invitrogen	A32773	AB_2762848
Donkey anti-Rabbit IgG (H+L) Secondary Antibody, Alexa Fluor Plus 555	1:500	Invitrogen	A32794	AB_2762834
Donkey anti-Rat IgG (H+L) Secondary Antibody, Alexa Fluor Plus 555	1:500	Invitrogen	A48270	AB_2896336
Donkey anti-Chicken IgY (H+L) Secondary Antibody, Alexa Fluor plus 555	1:500	Invitrogen	A78949	AB_2921071
Donkey anti-Goat IgG (H+L) Secondary Antibody, Alexa Fluor Plus 555	1:500	Invitrogen	A32816	AB_2762839
