# Supplementary material for: Inhibition of Microglial TRPV1 Ameliorates Brain Injury After Intracerebral Hemorrhage by Suppressing AMPK/PINK1‐Mediated Mitophagy
Source: CNS Neurosci Ther. 2026 Apr 20;32(4):e70881. doi: 10.1002/cns.70881 (PMC13093729; doi:10.1002/cns.70881)
Supplement: Supplementary file 3 — Table S3: siRNA sequences for TRPV1. [file CNS-32-e70881-s002.xlsx]

## Sheet: Sheet1
Additional Table 3: siRNA sequences for TRPV1
Name	Sequences
TRPV1 siRNA1	sense: 5′-GGAUUGCCCUCACGAGGAATT-3′
	antisense 5′-UUCCUCGUGAGGGCAAUCCTT-3′
TRPV1 siRNA2	sense: 5′-CCAUUGAACGGCGGAACAUTT-3′
	antisense 5′-AUGUUCCGCCGUUCAAUGGTT-3′
TRPV1 siRNA3	sense: 5′-GACAGAUUUGUCAAGCGCA-3′
	antisense 5′-UGCGCUUGACAAAUCUGUC-3′
Scrambled siRNA	sense: 5′-UUCUCCGAACGUGUCACGUTT-3′
	antisense: 5′-ACGUGACACGUUCGGAGAATT-3′
For subsequent experiments, siRNA1 was used.
